# Supplementary material for: “Click-to-Clear”: A Strategy to Minimize Radioactivity from the Blood Pool Utilizing Staudinger Ligation
Source: Pharmaceutics. 2023 Feb 21;15(3):719. doi: 10.3390/pharmaceutics15030719 (PMC10057653; doi:10.3390/pharmaceutics15030719)
Supplement: Supplementary file 1 [file pharmaceutics-15-00719-s001.zip]

Archive with 1 entries (1 files):
- pharmaceutics-2117277-supplementary.pdf
